# Supplementary material for: Incidence of Deep Vein Thrombosis and Venous Thromboembolism following TKA in Rheumatoid Arthritis versus Osteoarthritis: A Meta-Analysis
Source: PLoS One. 2016 Dec 2;11(12):e0166844. doi: 10.1371/journal.pone.0166844 (PMC5135053; doi:10.1371/journal.pone.0166844)
Supplement: S1 Raw data — (XLS) [file pone.0166844.s004.xls]

## Sheet: Sheet1
infection(superficial)													RA		OA		RA		OA
	출판연도	저자	RA		OA		Journal	OS or Rheuma	대상환자기간	Old or New			Sex		Sex		Age		Age
			total	N	total	N							Male	Female	male	female	Mean±SD	Range	Mean±SD	Range
Infection After Knee Arthroplasty : A Prospective Study of 1509 Cases	2008	Chesney, D.	71	3	1235	45	the journal of arthroplasty	OS	1998-2005				Uncheckable : RA 와 OA 환자와 Sex/Age구분이 불가함.
Rheumatoid Arthritis Does Not Increase Risk of Short-term Adverse Events after total knee arthroplasty : A retrospective case-control study	2015	Boettner	159	8	318	30	The journal of rheumatology	rhuema	2007-2010				20	139	40	278	63.6±11.7	22-92	63.8±11.2	22-93
Incidence of infectious complications in hip and knee arthroplasties in rheumatoid arthritis and osteoarthritis patients	2015	Bernardo Matos da cunha	28	4	56	2	Rev Bras reumatol	Rheuma	1996-2007				8	20	14	42	54.91±11.34		70.97±7.12
infection(Deep)													RA		OA		RA		OA
	출판연도	저자	RA		OA		Journal	OS or Rheuma	대상환자기간	Old or New			Sex		Sex		Age		Age
			total	N	total	N							Male	Female	male	female	Mean±SD	Range	Mean±SD	Range
Infection After Knee Arthroplasty : A Prospective Study of 1509 Cases	2008	Chesney, D.	71	2	1235	14	the journal of arthroplasty	OS	1998-2005				Uncheckable : RA 와 OA 환자와 Sex/Age구분이 불가함.
Rheumatoid Arthritis Does Not Increase Risk of Short-term Adverse Events after total knee arthroplasty : A retrospective case-control study	2015	Boettner	159	0	318	0	The journal of rheumatology	rhuema	2007-2010				20	139	40	278	63.6±11.7	22-92	63.8±11.2	22-93
Increased Risk of Complications Following Total Joint Arthroplasty in Patients With Rheumatoid Arthritis	2014	Bheeshma Ravi	2692	33	59564	504	arthritis & rheumatology	rheuma	2002-2009				657	2028	23450	36050	66	58-74	68	61-75
Incidence of infectious complications in hip and knee arthroplasties in rheumatoid arthritis and osteoarthritis patients	2015	Bernardo Matos da cunha	28	2	56	0	Rev Bras reumatol	Rheuma	1996-2007				8	20	14	42	54.91±11.34		70.97±7.12
kinematic condylar total knee arthroplasty	1996	D.J. Weir	133	1	72	0	JBJS(Br)	OS	1981-1985				Uncheckable : RA 와 OA 환자와 Sex/Age구분이 불가함.
survival of the townley knee	1994	Esko partio	193	5	167	3	Acta orthop scad	OS	1978-1986				21	135	24	127	63	33-80	69	41-85
The infected knee arthroplasty : A 6-year follow-up of 357 cases	1991	sten Bengtson	4534	186	7534	121	Acta orthop scad	OS	1975-1985				Uncheckable : RA 와 OA 환자와 Sex/Age구분이 불가함.
infection(total ) = superficial + deep													RA		OA		RA		OA
	출판연도	저자	RA		OA		Journal	OS or Rheuma	대상환자기간	Old or New			Sex		Sex		Age		Age
			total	N	total	N							Male	Female	male	female	Mean±SD	Range	Mean±SD	Range
Infection After Knee Arthroplasty : A Prospective Study of 1509 Cases	2008	Chesney, D.	71	5	1235	59	the journal of arthroplasty	OS	1998-2005				Uncheckable : RA 와 OA 환자와 Sex/Age구분이 불가함.
Rheumatoid Arthritis Does Not Increase Risk of Short-term Adverse Events after total knee arthroplasty : A retrospective case-control study	2015	Boettner	159	8	318	30	The journal of rheumatology	rhuema	2007-2010				20	139	40	278	63.6±11.7	22-92	63.8±11.2	22-93
Rheumatoid Arthritis vs Osteoarthritis in Patients Receiving Total Knee Arthroplasty: Perioperative Outcomes	2014	Ottokar stundner	11755	529	339348	12895	J Arthroplasty	OS	2006-2010		infection 이 deep 인지 superficial 인지 불명확하다. 이 그룹에 넣을것인지 고민해서 결정이 필요		2445	9310	124880	214468	64.34	CI?? 64.12;64.57	66.64	CI?? 66.60;66.68
Incidence of infectious complications in hip and knee arthroplasties in rheumatoid arthritis and osteoarthritis patients	2015	Bernardo Matos da cunha	28	6	56	2	Rev Bras reumatol	Rheuma	1996-2007				8	20	14	42	54.91±11.34		70.97±7.12
Perioperative Complications in Patients with Inflammatory Arthropathy Undergoing Total Knee Arthroplasty	2015	Erik A. Schnaser	209916	387	6616985	10935	J Arthroplasty	OS	2002-2011		infection 이 deep 인지 superficial 인지 불명확하다. 이 그룹에 넣을것인지 고민해서 결정이 필요		47488	162428	2584598	4032387	64	15-98	66	0-104
infection 구분 x													RA		OA		RA		OA
	출판연도	저자	RA		OA		Journal	OS or Rheuma	대상환자기간	Old or New			Sex		Sex		Age		Age
			total	N	total	N							Male	Female	male	female	Mean±SD	Range	Mean±SD	Range
Perioperative Complications in Patients with Inflammatory Arthropathy Undergoing Total Knee Arthroplasty	2015	Erik A. Schnaser	209916	387	6616985	10935	J Arthroplasty	OS	2002-2011				47488	162428	2584598	4032387	64	15-98	66	0-104
Rheumatoid Arthritis vs Osteoarthritis in Patients Receiving Total Knee Arthroplasty: Perioperative Outcomes	2014	Ottokar stundner	11755	529	339348	12895	J Arthroplasty	OS	2006-2010				2445	9310	124880	214468	64.34	CI?? 64.12;64.57	66.64	CI?? 66.60;66.68
Revision = septic + Non-septic(구분x 포함)													RA		OA		RA		OA
	출판연도	저자	RA		OA		Journal	OS or Rheuma	대상환자기간	Old or New			Sex		Sex		Age		Age
			total	N	total	N							Male	Female	male	female	Mean±SD	Range	Mean±SD	Range
Provider volumes and early outcomes of primary total joint replacement in Ontario	2009	Paterson JM	3805	48	23412	253	Can J surg	OS	2000-2004				Uncheckable : RA 와 OA 환자와 Sex/Age구분이 불가함.
total knee replacement with posterior cruciate ligament retention in rheumatoid arthritis	1997	Richard S. Laskin	98	13	599	2	CORR	OS	1982-1990				19	79	443	156	64		72
Survivorship Analysis of Cemented Total Condylar Knee Arthroplasty	1996	Adel Nafei	164	13	184	3	the journal of arthroplasty	OS	1979-1982				33	131	36	148	61	50-68	70	64-73
Outcome analysis of total knee-replacements in patients with rheumatoid arthritis versus osteoarthritis	1995	R. Elke	61	6	415	29	Arch orthop trauma surg	OS	1982-1989				8	35	61	239	68.9	28-82	75.1	38-90
Rheumatoid Arthritis Does Not Increase Risk of Short-term Adverse Events after total knee arthroplasty : A retrospective case-control study	2015	Boettner	159	1	318	3	The journal of rheumatology	rhuema	2007-2010				20	139	40	278	63.6±11.7	22-92	63.8±11.2	22-93
Increased Risk of Complications Following Total Joint Arthroplasty in Patients With Rheumatoid Arthritis	2014	Bheeshma Ravi	2692	29	59564	691	arthritis & rheumatology	rheuma	2002-2009				657	2028	23450	36050	66	58-74	68	61-75
kinematic condylar total knee arthroplasty	1996	D.J. Weir	133	15	72	6	JBJS(Br)	OS	1981-1985				Uncheckable : RA 와 OA 환자와 Sex/Age구분이 불가함.
survival of the townley knee	1994	Esko partio	193	20	167	15	Acta orthop scad	OS	1978-1986				21	135	24	127	63	33-80	69	41-85
Use of total condylar knee prosthesis for treatment of osteoarthritis and theumatoid arthritis	1998	Victor M. Golderg	43	4	66	6	JBJS	OS	1975-1979				uncheckable				58	uncheckable	70	uncheckable
Revision(infection)													RA		OA		RA		OA
	출판연도	저자	RA		OA		Journal	OS or Rheuma	대상환자기간	Old or New			Sex		Sex		Age		Age
			total	N	total	N							Male	Female	male	female	Mean±SD	Range	Mean±SD	Range
Survivorship Analysis of Cemented Total Condylar Knee Arthroplasty	1996	Adel Nafei	164	5	184	2	the journal of arthroplasty	OS	1979-1982				33	131	36	148	61	50-68	70	64-73
Outcome analysis of total knee-replacements in patients with rheumatoid arthritis versus osteoarthritis	1995	R. Elke	61	2	415	4	Arch orthop trauma surg	OS	1982-1989				8	35	61	239	68.9	28-82	75.1	38-90
Risk of Revision for Infection in Primary Total Hip and Knee Arthroplasty in Patients With Rheumatoid Arthritis Compared With Osteoarthritis: A Prospective, Population-Based Study on 108,786 Hip and Knee Joint Arthroplasties From the Norwegian Arthroplasty register	2010	JOHANNES C. SCHRAMA	2462	32	21832	144	arthritis care & research	rhuema	1987-1994				665	1797	6768	15064	64±14		71±9
kinematic condylar total knee arthroplasty	1996	D.J. Weir	133	1	72	0	JBJS(Br)	OS	1981-1985				Uncheckable : RA 와 OA 환자와 Sex/Age구분이 불가함.
survival of the townley knee	1994	Esko partio	193	4	167	1	Acta orthop scad	OS	1978-1986				21	135	24	127	63	33-80	69	41-85
The impact of patient and surgical factors on the rate of infection after primary total knee arthroplasty	2015	E.R. Tayton	2148	2	60787	171	JBJS	OS	1999-2012				Uncheckable : RA 와 OA 환자와 Sex/Age구분이 불가함.
risk factors for infection after knee arthroplasty	2009	Esa Jamsen	3040	40	35298	233	JBJS	OS	1997-2004				Uncheckable : RA 와 OA 환자와 Sex/Age구분이 불가함.
Use of total condylar knee prosthesis for treatment of osteoarthritis and theumatoid arthritis	1998	Victor M. Golderg	43	0	66	0	JBJS	OS	1975-1979				uncheckable				58	uncheckable	70	uncheckable
Revision(non-infection)													RA		OA		RA		OA
	출판연도	저자	RA		OA		Journal	OS or Rheuma	대상환자기간	Old or New			Sex		Sex		Age		Age
			total	N	total	N							Male	Female	male	female	Mean±SD	Range	Mean±SD	Range
Survivorship Analysis of Cemented Total Condylar Knee Arthroplasty	1996	Adel Nafei	164	8	184	1	the journal of arthroplasty	OS	1979-1982				33	131	36	148	61	50-68	70	64-73
Outcome analysis of total knee-replacements in patients with rheumatoid arthritis versus osteoarthritis	1995	R. Elke	61	4	415	25	Arch orthop trauma surg	OS	1982-1989				8	35	61	239	68.9	28-82	75.1	38-90
kinematic condylar total knee arthroplasty	1996	D.J. Weir	133	14	72	6	JBJS(Br)	OS	1981-1985				Uncheckable : RA 와 OA 환자와 Sex/Age구분이 불가함.
survival of the townley knee	1994	Esko partio	193	16	167	14	Acta orthop scad	OS	1978-1986				21	135	24	127	63	33-80	69	41-85
Use of total condylar knee prosthesis for treatment of osteoarthritis and theumatoid arthritis	1998	Victor M. Golderg	43	4	66	6	JBJS	OS	1975-1979				uncheckable				58	uncheckable	70	uncheckable
Asymptomatic DVT													RA		OA		RA		OA
	출판연도	저자	RA		OA		Journal	OS or Rheuma	대상환자기간	Old or New			Sex		Sex		Age		Age
			total	N	total	N							Male	Female	male	female	Mean±SD	Range	Mean±SD	Range
Rheumatoid arthritis: a risk factor for deep venous thrombosis after total knee arthroplasty? Comparative study with osteoarthritis	2010	Niki Y	238	49	169	73	J orthop sci	OS	2003-2007		2010	Niki Y	20	218	17	152	59.9	25-84	74.2	40-88
Risk of Venous Thromboembolism after Total Knee Arthroplasty in Patients with Rheumatoid arthritis	2015	Masahiro Izumi	204	47	1084	255	The journal of rheumatology	rhuema	2007-2010		2015	Masahiro Izumi	24	180	197	887	67.5±10.4	34-86	75.0±6.8	45-93
Symptomatic DVT													RA		OA		RA		OA
	출판연도	저자	RA		OA		Journal	OS or Rheuma	대상환자기간	Old or New			Sex		Sex		Age		Age
			total	N	total	N							Male	Female	male	female	Mean±SD	Range	Mean±SD	Range
Rheumatoid arthritis: a risk factor for deep venous thrombosis after total knee arthroplasty? Comparative study with osteoarthritis	2010	Niki Y	238	2	169	1	J orthop sci	OS	2003-2007		2010	Niki Y	20	218	17	152	59.9	25-84	74.2	40-88
Risk of Venous Thromboembolism after Total Knee Arthroplasty in Patients with Rheumatoid arthritis	2015	Masahiro Izumi	204	2	1084	8	The journal of rheumatology	rhuema	2007-2010		2015	Masahiro Izumi	24	180	197	887	67.5±10.4	34-86	75.0±6.8	45-93
Rheumatoid Arthritis Does Not Increase Risk of Short-term Adverse Events after total knee arthroplasty : A retrospective case-control study	2015	Boettner	159	1	318	11	The journal of rheumatology	rhuema	2007-2010		2015	Boettner	20	139	40	278	63.6±11.7	22-92	63.8±11.2	22-93
Rheumatoid Arthritis vs Osteoarthritis in Patients Receiving Total Knee Arthroplasty: Perioperative Outcomes	2014	Ottokar stundner	11755	71	339348	2036	J Arthroplasty	OS	2006-2010		2014	Ottokar stundner	2445	9310	124880	214468	64.34	CI?? 64.12;64.57	66.64	CI?? 66.60;66.68
Perioperative Complications in Patients with Inflammatory Arthropathy Undergoing Total Knee Arthroplasty	2015	Erik A. Schnaser	209916	893	6616985	33599	J Arthroplasty	OS	2002-2011		2015	Erik A. Schnaser	47488	162428	2584598	4032387	64	15-98	66	0-104
PE													RA		OA		RA		OA
	출판연도	저자	RA		OA		Journal	OS or Rheuma	대상환자기간	Old or New			Sex		Sex		Age		Age
			total	N	total	N							Male	Female	male	female	Mean±SD	Range	Mean±SD	Range
Rheumatoid arthritis: a risk factor for deep venous thrombosis after total knee arthroplasty? Comparative study with osteoarthritis	2010	Niki Y	238	1	169	2	J orthop sci	OS	2003-2007				20	218	17	152	59.9	25-84	74.2	40-88
Risk of Venous Thromboembolism after Total Knee Arthroplasty in Patients with Rheumatoid arthritis	2015	Masahiro Izumi	204	0	1084	2	The journal of rheumatology	rhuema	2007-2010				24	180	197	887	67.5±10.4	34-86	75.0±6.8	45-93
Rheumatoid Arthritis Does Not Increase Risk of Short-term Adverse Events after total knee arthroplasty : A retrospective case-control study	2015	Boettner	159	1	318	3	The journal of rheumatology	rhuema	2007-2010				20	139	40	278	63.6±11.7	22-92	63.8±11.2	22-93
Rheumatoid Arthritis vs Osteoarthritis in Patients Receiving Total Knee Arthroplasty: Perioperative Outcomes	2014	Ottokar stundner	11755	47	339348	1697	J Arthroplasty	OS	2006-2010				2445	9310	124880	214468	64.34	CI?? 64.12;64.57	66.64	CI?? 66.60;66.68
Perioperative Complications in Patients with Inflammatory Arthropathy Undergoing Total Knee Arthroplasty	2015	Erik A. Schnaser	209916	678	6616985	25283	J Arthroplasty	OS	2002-2011				47488	162428	2584598	4032387	64	15-98	66	0-104
kinematic condylar total knee arthroplasty	1996	D.J. Weir	133	0	72	0	JBJS(Br)	OS	1981-1985				Uncheckable : RA 와 OA 환자와 Sex/Age구분이 불가함.
Asymptomatic VTE = Asymptomatic DVT+symptomic DVT + PE													RA		OA		RA		OA
	출판연도	저자	RA		OA		Journal	OS or Rheuma	대상환자기간	Old or New			Sex		Sex		Age		Age
			total	N	total	N							Male	Female	male	female	Mean±SD	Range	Mean±SD	Range
Risk of Venous Thromboembolism after Total Knee Arthroplasty in Patients with Rheumatoid arthritis	2015	Masahiro Izumi	204	49	1084	265	The journal of rheumatology	rhuema	2007-2010		2015	Masahiro Izumi	24	180	197	887	67.5±10.4	34-86	75.0±6.8	45-93
Rheumatoid arthritis: a risk factor for deep venous thrombosis after total knee arthroplasty? Comparative study with osteoarthritis	2010	Niki Y	238	52	169	76	J orthop sci	OS	2003-2007		2010	Niki Y	20	218	17	152	59.9	25-84	74.2	40-88
Symptomatic VTE= Symptomatic DVT + PE													RA		OA		RA		OA
	출판연도	저자	RA		OA		Journal	OS or Rheuma	대상환자기간	Old or New			Sex		Sex		Age		Age
			total	N	total	N							Male	Female	male	female	Mean±SD	Range	Mean±SD	Range
Rheumatoid Arthritis Does Not Increase Risk of Short-term Adverse Events after total knee arthroplasty : A retrospective case-control study	2015	Boettner	159	2	318	14	The journal of rheumatology	rhuema	2007-2010		2015	Boettner	20	139	40	278	63.6±11.7	22-92	63.8±11.2	22-93
Increased Risk of Complications Following Total Joint Arthroplasty in Patients With Rheumatoid Arthritis	2014	Bheeshma Ravi	2692	34	59564	970	arthritis & rheumatology	rheuma	2002-2009		2014	Bheeshma Ravi	657	2028	23450	36050	66	58-74	68	61-75
Perioperative Complications in Patients with Inflammatory Arthropathy Undergoing Total Knee Arthroplasty	2015	Erik A. Schnaser	209916	1571	6616985	58882	J Arthroplasty	OS	2002-2011		2015	Erik A. Schnaser	47488	162428	2584598	4032387	64	15-98	66	0-104
Rheumatoid Arthritis vs Osteoarthritis in Patients Receiving Total Knee Arthroplasty: Perioperative Outcomes	2014	Ottokar stundner	11755	118	339348	3733	J Arthroplasty	OS	2006-2010		2014	Ottokar stundner	2445	9310	124880	214468	64.34	CI?? 64.12;64.57	66.64	CI?? 66.60;66.68
Rheumatoid arthritis: a risk factor for deep venous thrombosis after total knee arthroplasty? Comparative study with osteoarthritis	2010	Niki Y	238	3	169	3	J orthop sci	OS	2003-2007		2010	Niki Y	20	218	17	152	59.9	25-84	74.2	40-88
Risk of venous thromboembolism with rheumatoid arthritis	2008	Fadi Matta	900000	6000	31551000	212000	Schattauer GmbH, Stuttgart	rhuema	1979-2005		2008	Fadi Matta	Uncheckable : RA 와 OA 환자와 Sex/Age구분이 불가함.
Risk of Venous Thromboembolism after Total Knee Arthroplasty in Patients with Rheumatoid arthritis	2015	Masahiro Izumi	204	2	1084	10	The journal of rheumatology	rhuema	2007-2010		2015	Masahiro Izumi	24	180	197	887	67.5±10.4	34-86	75.0±6.8	45-93
Mortality													RA		OA		RA		OA
	출판연도	저자	RA		OA		Journal	OS or Rheuma	대상환자기간	Old or New			Sex		Sex		Age		Age
			total	N	total	N							Male	Female	male	female	Mean±SD	Range	Mean±SD	Range
Mortality Following Primary Total Knee Arthroplasty	2003	Gill GS	177	0	2871	14	JBJS	OS	1976-1996				Uncheckable : RA 와 OA 환자와 Sex/Age구분이 불가함.
Provider volumes and early outcomes of primary total joint replacement in Ontario	2009	Paterson JM	3805	19	23412	126	Can J surg	OS	2000-2004				Uncheckable : RA 와 OA 환자와 Sex/Age구분이 불가함.
Systemic Lupus Erythematosus, Rheumatoid Arthritis, and Postarthroplasty Mortality: A Cross-sectional Analysis from the Nationwide Inpatient Sample	2010	Domsic, RT	172212	226	4586774	7613	The journal of rheumatology	rhuema	1993-2006		RA 와 control 비교인데 Control이 OA 가 86%이긴 하지만 fracture 등 heterogenecity 가 높다. 뺴는게 어떨지?		Uncheckable : RA 와 OA 환자와 Sex/Age구분이 불가함.
comparison of treatment outcomes following total knee arthroplasty among patients with rheumatoid arthritis and osteoarthritis: a nationwide population-based study.	2010	Kang JH	768	14	3840	92	rheumatology	rhuema	2002-2004				Uncheckable : RA 와 OA 환자와 Sex/Age구분이 불가함.
Rheumatoid Arthritis Does Not Increase Risk of Short-term Adverse Events after total knee arthroplasty : A retrospective case-control study	2015	Boettner	159	2	318	2	The journal of rheumatology	rhuema	2007-2010				20	139	40	278	63.6±11.7	22-92	63.8±11.2	22-93
Rheumatoid Arthritis vs Osteoarthritis in Patients Receiving Total Knee Arthroplasty: Perioperative Outcomes	2014	Ottokar stundner	11755	12	339348	339	J Arthroplasty	OS	2006-2010				2445	9310	124880	214468	64.34	CI?? 64.12;64.57	66.64	CI?? 66.60;66.68
Increased Risk of Complications Following Total Joint Arthroplasty in Patients With Rheumatoid Arthritis	2014	Bheeshma Ravi	2692	13	59564	236	arthritis & rheumatology	rheuma	2002-2009				657	2028	23450	36050	66	58-74	68	61-75
Perioperative Complications in Patients with Inflammatory Arthropathy Undergoing Total Knee Arthroplasty	2015	Erik A. Schnaser	209916	148	6616985	6488	J Arthroplasty	OS	2002-2011				47488	162428	2584598	4032387	64	15-98	66	0-104
kinematic condylar total knee arthroplasty	1996	D.J. Weir	133	0	72	0	JBJS(Br)	OS	1981-1985				Uncheckable : RA 와 OA 환자와 Sex/Age구분이 불가함.
Periprosthetic fracture													RA		OA		RA		OA
	출판연도	저자	RA		OA		Journal	OS or Rheuma	대상환자기간	Old or New			Sex		Sex		Age		Age
			total	N	total	N							Male	Female	male	female	Mean±SD	Range	Mean±SD	Range
Rheumatoid Arthritis Does Not Increase Risk of Short-term Adverse Events after total knee arthroplasty : A retrospective case-control study	2015	Boettner	159	1	318	3	The journal of rheumatology	rhuema	2007-2010				20	139	40	278	63.6±11.7	22-92	63.8±11.2	22-93
Increased Risk of Complications Following Total Joint Arthroplasty in Patients With Rheumatoid Arthritis	2014	Bheeshma Ravi	2692	4	59564	48	arthritis & rheumatology	rheuma	2002-2009				657	2028	23450	36050	66	58-74	68	61-75
Perioperative Complications in Patients with Inflammatory Arthropathy Undergoing Total Knee Arthroplasty	2015	Erik A. Schnaser	209916	168	6616985	2853	J Arthroplasty	OS	2002-2011				47488	162428	2584598	4032387	64	15-98	66	0-104
kinematic condylar total knee arthroplasty	1996	D.J. Weir	133	5	72	1	JBJS(Br)	OS	1981-1985				Uncheckable : RA 와 OA 환자와 Sex/Age구분이 불가함.
survival of the townley knee	1994	Esko partio	193	2	167	1	Acta orthop scad	OS	1978-1986				21	135	24	127	63	33-80	69	41-85
Use of total condylar knee prosthesis for treatment of osteoarthritis and theumatoid arthritis	1998	Victor M. Golderg	43	1	66	2	JBJS	OS	1975-1979				uncheckable				58	uncheckable	70	uncheckable
Cardiovascular event = MI + stroke													RA		OA		RA		OA
	출판연도	저자	RA		OA		Journal	OS or Rheuma	대상환자기간	Old or New			Sex		Sex		Age		Age
			total	N	total	N							Male	Female	male	female	Mean±SD	Range	Mean±SD	Range
Rheumatoid Arthritis vs Osteoarthritis in Patients Receiving Total Knee Arthroplasty: Perioperative Outcomes	2014	Ottokar stundner	11755	564	339348	22736	J Arthroplasty	OS	2006-2010				2445	9310	124880	214468	64.34	CI?? 64.12;64.57	66.64	CI?? 66.60;66.68
Rheumatoid Arthritis Does Not Increase Risk of Short-term Adverse Events after total knee arthroplasty : A retrospective case-control study	2015	Boettner	159	1	318	1	The journal of rheumatology	rhuema	2007-2010				20	139	40	278	63.6±11.7	22-92	63.8±11.2	22-93
Perioperative Complications in Patients with Inflammatory Arthropathy Undergoing Total Knee Arthroplasty	2015	Erik A. Schnaser	209916	1996	6616985	71630	J Arthroplasty	OS	2002-2011				47488	162428	2584598	4032387	64	15-98	66	0-104
Cardio event													RA		OA		RA		OA
	출판연도	저자	RA		OA		Journal	OS or Rheuma	대상환자기간	Old or New			Sex		Sex		Age		Age
			total	N	total	N							Male	Female	male	female	Mean±SD	Range	Mean±SD	Range
Rheumatoid Arthritis Does Not Increase Risk of Short-term Adverse Events after total knee arthroplasty : A retrospective case-control study	2015	Boettner	159	1	318	0	The journal of rheumatology	rhuema	2007-2010				20	139	40	278	63.6±11.7	22-92	63.8±11.2	22-93
Perioperative Complications in Patients with Inflammatory Arthropathy Undergoing Total Knee Arthroplasty	2015	Erik A. Schnaser	209916	1597	6616985	53878	J Arthroplasty	OS	2002-2011				47488	162428	2584598	4032387	64	15-98	66	0-104
Rheumatoid Arthritis vs Osteoarthritis in Patients Receiving Total Knee Arthroplasty: Perioperative Outcomes	2014	Ottokar stundner	11755	552	339348	22397	J Arthroplasty	OS	2006-2010				2445	9310	124880	214468	64.34	CI?? 64.12;64.57	66.64	CI?? 66.60;66.68
cerebrovascular event ( ex) stroke peripheral vascular)													RA		OA		RA		OA
	출판연도	저자	RA		OA		Journal	OS or Rheuma	대상환자기간	Old or New			Sex		Sex		Age		Age
			total	N	total	N							Male	Female	male	female	Mean±SD	Range	Mean±SD	Range
Rheumatoid Arthritis Does Not Increase Risk of Short-term Adverse Events after total knee arthroplasty : A retrospective case-control study	2015	Boettner	159	0	318	1	The journal of rheumatology	rhuema	2007-2010				20	139	40	278	63.6±11.7	22-92	63.8±11.2	22-93
Perioperative Complications in Patients with Inflammatory Arthropathy Undergoing Total Knee Arthroplasty	2015	Erik A. Schnaser	209916	409	6616985	17752	J Arthroplasty	OS	2002-2011				47488	162428	2584598	4032387	64	15-98	66	0-104
Rheumatoid Arthritis vs Osteoarthritis in Patients Receiving Total Knee Arthroplasty: Perioperative Outcomes	2014	Ottokar stundner	11755	12	339348	339	J Arthroplasty	OS	2006-2010				2445	9310	124880	214468	64.34	CI?? 64.12;64.57	66.64	CI?? 66.60;66.68
